# Supplementary material for: Integrating Wound Images and Clinical Text for Pressure Injury Assessment and Treatment Recommendation
Source: Bioengineering (Basel). 2026 May 29;13(6):642. doi: 10.3390/bioengineering13060642 (PMC13295290; doi:10.3390/bioengineering13060642)
Supplement: Supplementary file 1 [file bioengineering-13-00642-s001.zip › TableS1.xlsx]

## Sheet: Image
Datasets	Model	Stage			Debridement Intervention
		ACC	Macro-F1	AUC	ACC	Macro-F1	AUC
Test Set	SimpleCNN	60.03% ± 1.56%	49.75% ± 5.74%	88.41% ± 1.16%	75.00% ± 2.34%	75.00% ± 2.34%	84.69% ± 2.13%
	ResNet-18 (Pretrained)	82.82% ± 7.81%	78.82% ± 7.41%	96.24% ± 1.93%	91.16% ± 6.50%	91.15% ± 6.51%	97.25% ± 2.67%
	ResNet-18 (From Scratch)	63.78% ± 8.16%	51.60% ± 6.13%	89.61% ± 3.90%	83.16% ± 2.34%	83.16% ± 2.33%	92.07% ± 2.35%
	ResNet-50 (Pretrained)	81.63% ± 7.97%	67.91% ± 6.87%	96.56% ± 1.91%	92.35% ± 4.87%	92.34% ± 4.87%	97.83% ± 2.05%
	ResNet-50 (From Scratch)	59.86% ± 2.90%	48.08% ± 8.76%	85.38% ± 3.23%	76.19% ± 5.62%	75.66% ± 6.09%	84.88% ± 4.66%
	DenseNet-121 (Pretrained)	84.69% ± 6.75%	78.77% ± 6.16%	96.72% ± 1.87%	90.82% ± 5.75%	90.81% ± 5.75%	96.63% ± 1.85%
	DenseNet-121 (From Scratch)	69.56% ± 5.46%	58.63% ± 3.40%	90.61% ± 1.65%	84.69% ± 3.98%	84.53% ± 4.13%	93.71% ± 1.84%
	MobileNet-V2 (Pretrained)	80.95% ± 5.96%	66.24% ± 4.97%	96.95% ± 1.61%	91.67% ± 3.76%	91.66% ± 3.77%	97.31% ± 1.41%
	MobileNet-V2 (From Scratch)	50.00% ± 2.22%	34.79% ± 1.87%	79.64% ± 0.46%	72.45% ± 3.06%	72.32% ± 3.06%	79.66% ± 1.61%
	ViT-B/16 (Pretrained)	80.27% ± 5.36%	73.62% ± 10.26%	94.94% ± 3.41%	88.44% ± 4.96%	88.34% ± 5.06%	95.56% ± 2.39%
	ViT-B/16 (From Scratch)	51.87% ± 4.16%	39.20% ± 2.70%	82.25% ± 2.01%	72.62% ± 3.32%	72.31% ± 3.31%	81.86% ± 2.03%
	Swin-T (Pretrained)	77.55% ± 6.51%	66.41% ± 13.30%	95.18% ± 1.82%	88.44% ± 3.32%	88.42% ± 3.34%	95.62% ± 1.57%
	Swin-T (From Scratch)	62.93% ± 0.78%	55.60% ± 3.59%	89.64% ± 1.40%	81.80% ± 0.59%	81.76% ± 0.60%	91.39% ± 1.97%
Validation Set	SimpleCNN	22.17% ± 1.70%	18.79% ± 2.32%	56.42% ± 1.46%	60.36% ± 2.27%	54.97% ± 1.75%	57.59% ± 2.71%
	ResNet-18 (Pretrained)	28.13% ± 0.26%	21.11% ± 0.65%	60.31% ± 0.73%	70.08% ± 1.02%	55.43% ± 0.67%	66.27% ± 0.43%
	ResNet-18 (From Scratch)	22.42% ± 2.82%	17.71% ± 1.57%	58.69% ± 1.20%	63.34% ± 1.64%	55.80% ± 2.12%	60.57% ± 1.56%
	ResNet-50 (Pretrained)	28.05% ± 1.80%	21.00% ± 1.69%	60.02% ± 0.60%	68.12% ± 1.89%	56.03% ± 4.69%	65.04% ± 1.47%
	ResNet-50 (From Scratch)	18.93% ± 2.67%	14.02% ± 3.35%	56.52% ± 0.82%	58.57% ± 9.21%	53.00% ± 4.20%	60.56% ± 3.40%
	DenseNet-121 (Pretrained)	26.51% ± 1.50%	20.37% ± 2.48%	59.87% ± 1.56%	71.36% ± 1.11%	57.52% ± 1.84%	68.32% ± 2.40%
	DenseNet-121 (From Scratch)	19.44% ± 1.93%	16.36% ± 1.14%	56.07% ± 1.09%	58.06% ± 2.44%	55.67% ± 1.82%	59.31% ± 0.62%
	MobileNet-V2 (Pretrained)	27.20% ± 0.82%	21.19% ± 0.69%	60.51% ± 1.73%	71.01% ± 0.15%	58.65% ± 0.89%	64.85% ± 1.18%
	MobileNet-V2 (From Scratch)	18.33% ± 0.39%	13.74% ± 1.20%	54.85% ± 1.19%	57.72% ± 1.70%	55.08% ± 0.59%	61.83% ± 4.18%
	ViT-B/16 (Pretrained)	26.17% ± 0.78%	20.28% ± 0.69%	62.61% ± 0.88%	70.16% ± 2.96%	61.44% ± 1.33%	68.85% ± 1.79%
	ViT-B/16 (From Scratch)	17.82% ± 1.92%	14.14% ± 0.68%	53.38% ± 1.31%	51.15% ± 1.17%	49.36% ± 0.61%	51.39% ± 0.88%
	Swin-T (Pretrained)	29.84% ± 0.78%	22.71% ± 1.04%	62.56% ± 0.41%	68.37% ± 0.82%	56.89% ± 1.91%	68.29% ± 2.84%
	Swin-T (From Scratch)	22.93% ± 3.73%	18.59% ± 2.01%	56.50% ± 1.86%	61.21% ± 2.36%	54.89% ± 3.36%	59.23% ± 1.89%
