# Supplementary material for: Integrating Wound Images and Clinical Text for Pressure Injury Assessment and Treatment Recommendation
Source: Bioengineering (Basel). 2026 May 29;13(6):642. doi: 10.3390/bioengineering13060642 (PMC13295290; doi:10.3390/bioengineering13060642)
Supplement: Supplementary file 1 [file bioengineering-13-00642-s001.zip › TableS10.xlsx]

## Sheet: Sheet1
Task	Comparison	Baseline model	Metric	P value
Stage classification	Proposed vs best image-only	ResNet-18 (Pretrained)	macro-F1	0.043
Stage classification	Proposed vs best text-only	BERT	macro-F1	0.177
Stage classification	Proposed vs best conventional fusion	Early Fusion ViT-16 + TextCNN	macro-F1	0.115
Debridement prediction	Proposed vs best image-only	ResNet-50 (Pretrained)	macro-F1	0.792
Debridement prediction	Proposed vs best text-only	BERT	macro-F1	0.22
Debridement prediction	Proposed vs best conventional fusion	Late Fusion ResNet-50 + TextCNN	macro-F1	0.028
Primary dressing recommendation	Proposed vs best text-only	RNN	macro-F1	0.016
Primary dressing recommendation	Proposed vs best conventional fusion	Late Fusion ResNet-50 + TextCNN	macro-F1	0.011
Secondary dressing recommendation	Proposed vs best text-only	BERT	macro-F1	0.002
Secondary dressing recommendation	Proposed vs best conventional fusion	Late Fusion ResNet-50 + TextCNN	macro-F1	0.001
