# Supplementary material for: Integrating Wound Images and Clinical Text for Pressure Injury Assessment and Treatment Recommendation
Source: Bioengineering (Basel). 2026 May 29;13(6):642. doi: 10.3390/bioengineering13060642 (PMC13295290; doi:10.3390/bioengineering13060642)
Supplement: Supplementary file 1 [file bioengineering-13-00642-s001.zip › TableS11.xlsx]

## Sheet: Sheet1
Number	Image	Stage / text annotation	Debridement	Primary dressing	Secondary dressing
1		Stage 1 pressure injury: non-blanchable erythema with pigmentation of the surrounding skin	No	Foam dressing or hydrocolloid dressing	None
		Stage 2 pressure injury: partial-thickness loss of the dermis; the wound bed consists of 100% red granulation tissue; sloping wound edges; pigmentation of the surrounding skin	No	Foam dressing or hydrocolloid dressing	None
2		Stage 3 pressure injury: full-thickness skin loss with visible subcutaneous fat, but without exposed bone, tendon, or muscle; the wound bed consists of 100% red granulation tissue; rolled wound edges; pigmentation of the surrounding skin	Yes	Hydrogel dressing, silver-ion dressing, or alginate dressing	Foam dressing, hydrocolloid dressing, or gauze dressing
3		Stage 4 pressure injury: full-thickness tissue loss with exposed bone, tendon, or muscle; the wound bed contains <25% yellow necrotic tissue and >75% red granulation tissue; rolled wound edges; maceration of the surrounding skin	Yes	Hydrogel dressing, silver-ion dressing, or alginate dressing	Foam dressing or gauze dressing
4		Deep tissue injury: subcutaneous soft tissue injury with localized purple discoloration of intact but discolored skin; surrounding skin is normal	No	Foam dressing	None
6		Unstageable pressure injury: full-thickness skin and tissue loss with unknown depth; the wound bed is completely obscured by necrotic tissue; exposed muscle is visible; the wound bed contains <25% black necrotic tissue, >50% yellow necrotic tissue, and <25% red granulation tissue; rolled wound edges; edema of the surrounding skin	Yes	Alginate dressing, silver-ion dressing, or hydrogel dressing	Foam dressing, gauze dressing, or hydrocolloid dressing
7		Unstageable pressure injury: full-thickness skin and tissue loss with unknown depth; the wound bed is completely obscured by necrotic tissue; the wound bed contains <25% black necrotic tissue and >75% yellow necrotic tissue; sloping wound edges; edema of the surrounding skin	Yes	Hydrogel dressing	Foam dressing or hydrocolloid dressing
8		Unstageable pressure injury: full-thickness skin loss with unknown depth; the wound bed is completely obscured by necrotic tissue; the wound bed consists of 100% black tissue; sloping wound edges; cyanotic discoloration of the surrounding skin	Yes	Hydrogel dressing	Foam dressing or hydrocolloid dressing
