# Supplementary material for: Integrating Wound Images and Clinical Text for Pressure Injury Assessment and Treatment Recommendation
Source: Bioengineering (Basel). 2026 May 29;13(6):642. doi: 10.3390/bioengineering13060642 (PMC13295290; doi:10.3390/bioengineering13060642)
Supplement: Supplementary file 1 [file bioengineering-13-00642-s001.zip › TableS12.xlsx]

## Sheet: three_expert_agreement
Task	All three experts agreed, n (%)	Two experts agreed and one disagreed, n (%)	All three experts disagreed, n (%)	Total, n
Stage classification	10 (50.0%)	7 (35.0%)	3 (15.0%)	20
Debridement assessment	9 (45.0%)	11 (55.0%)	0 (0.0%)	20
Primary dressing recommendation	17 (85.0%)	3 (15.0%)	0 (0.0%)	20
Secondary dressing recommendation	13 (65.0%)	7 (35.0%)	0 (0.0%)	20
