# Supplementary material for: Integrating Wound Images and Clinical Text for Pressure Injury Assessment and Treatment Recommendation
Source: Bioengineering (Basel). 2026 May 29;13(6):642. doi: 10.3390/bioengineering13060642 (PMC13295290; doi:10.3390/bioengineering13060642)
Supplement: Supplementary file 1 [file bioengineering-13-00642-s001.zip › TableS2.xlsx]

## Sheet: Text_classification
Datasets	Model	Stage			Debridement Intervention
		ACC	Macro-F1	AUC	ACC	Macro-F1	AUC
Test Set	BERT	99.53% ± 0.55%	99.47% ± 0.87%	99.99% ± 0.03%	93.85% ± 0.58%	93.84% ± 0.58%	98.52% ± 0.38%
	TextCNN	98.53% ± 0.85%	98.70% ± 0.74%	99.99% ± 0.01%	93.49% ± 0.50%	93.48% ± 0.50%	98.35% ± 0.23%
	RNN	99.29% ± 0.42%	98.67% ± 2.07%	99.97% ± 0.03%	92.24% ± 0.67%	92.24% ± 0.68%	97.69% ± 0.51%
	LSTM	98.27% ± 0.42%	84.45% ± 5.75%	99.96% ± 0.01%	92.65% ± 0.66%	92.64% ± 0.66%	97.37% ± 0.18%
Validation Set	BERT	16.24% ± 2.91%	4.64% ± 0.71%	49.97% ± 0.55%	57.04% ± 18.44%	35.36% ± 8.34%	50.02% ± 0.07%
	TextCNN	15.91% ± 4.91%	4.52% ± 1.21%	50.01% ± 0.07%	53.91% ± 19.36%	33.95% ± 8.76%	50.00% ± 0.01%
	RNN	18.67% ± 6.00%	5.18% ± 1.45%	50.00% ± 0.45%	66.96% ± 10.10%	39.85% ± 4.57%	50.00% ± 0.04%
	LSTM	20.43% ± 4.46%	5.62% ± 1.01%	49.98% ± 0.31%	69.57% ± 0.00%	41.03% ± 0.00%	50.00% ± 0.04%
