# Supplementary material for: Integrating Wound Images and Clinical Text for Pressure Injury Assessment and Treatment Recommendation
Source: Bioengineering (Basel). 2026 May 29;13(6):642. doi: 10.3390/bioengineering13060642 (PMC13295290; doi:10.3390/bioengineering13060642)
Supplement: Supplementary file 1 [file bioengineering-13-00642-s001.zip › TableS3.xlsx]

## Sheet: Text_textgen
Model	Gen_BLEU	Gen_R_1	Gen_R_L	Gen_Jaccard	F1	Gen_NormLev
=== Public Test ===
bert	93.69 ± 0.41	97.06% ± 0.22%	96.44% ± 0.29%	94.85% ± 0.43%	97.36% ± 0.23%	94.50% ± 0.42%
textcnn	93.11 ± 0.31	96.74% ± 0.19%	96.15% ± 0.18%	94.27% ± 0.32%	97.05% ± 0.17%	94.16% ± 0.26%
rnn	93.03 ± 0.33	96.66% ± 0.21%	96.02% ± 0.22%	94.45% ± 0.37%	97.15% ± 0.20%	93.89% ± 0.32%
lstm	92.59 ± 0.19	96.44% ± 0.17%	95.72% ± 0.18%	93.84% ± 0.27%	96.82% ± 0.14%	93.55% ± 0.26%
=== Private Eval ===
bert	51.57 ± 7.69	80.62% ± 4.06%	75.20% ± 5.26%	65.30% ± 5.40%	79.01% ± 3.95%	65.52% ± 6.67%
textcnn	50.51 ± 7.68	77.93% ± 4.92%	74.39% ± 5.27%	65.32% ± 3.91%	79.02% ± 2.86%	63.53% ± 7.90%
rnn	57.19 ± 6.31	83.41% ± 3.36%	78.05% ± 5.35%	66.52% ± 6.43%	79.89% ± 4.64%	69.26% ± 6.38%
lstm	59.82 ± 1.99	83.48% ± 4.52%	80.26% ± 2.92%	68.49% ± 6.06%	81.30% ± 4.27%	72.33% ± 2.68%

## Sheet: Sheet1
Datasets	Model	Primary Dressing Choosing						Secondary Dressing Choosing
		Gen_BLEU	Gen_R_1	Gen_R_L	Gen_Jaccard	Macro-F1	Gen_NormLev	Gen_BLEU	Gen_R_1	Gen_R_L	Gen_Jaccard	Gen_NormLev	Macro-F1
Test Set	BERT	94.97 ± 0.41	97.81% ± 0.41%	97.42% ± 0.44%	96.09% ± 0.90%	98.01% ± 0.47%	96.00% ± 0.63%	96.93 ± 0.07	97.59% ± 0.16%	97.57% ± 0.12%	95.36% ± 0.32%	96.37% ± 0.20%	97.62% ± 0.17%
	TextCNN	95.44 ± 0.56	97.95% ± 0.43%	97.58% ± 0.47%	96.44% ± 0.82%	98.19% ± 0.42%	96.27% ± 0.62%	97.04 ± 0.08	97.58% ± 0.11%	97.58% ± 0.11%	95.10% ± 0.18%	96.33% ± 0.17%	97.49% ± 0.09%
	RNN	95.21 ± 0.47	98.13% ± 0.16%	97.81% ± 0.06%	96.94% ± 0.16%	98.45% ± 0.08%	96.59% ± 0.13%	96.58 ± 0.28	97.39% ± 0.14%	97.39% ± 0.14%	94.90% ± 0.26%	96.15% ± 0.24%	97.38% ± 0.14%
	LSTM	95.18 ± 0.23	97.89% ± 0.17%	97.64% ± 0.19%	96.29% ± 0.33%	98.11% ± 0.17%	96.38% ± 0.28%	96.95 ± 0.01	97.69% ± 0.14%	97.69% ± 0.14%	95.35% ± 0.20%	96.55% ± 0.23%	97.62% ± 0.10%
Validation Set	BERT	61.69 ± 2.83	83.07% ± 3.39%	82.93% ± 3.28%	67.73% ± 5.42%	80.76% ± 3.85%	76.95% ± 2.38%	76.97 ± 0.86	89.45% ± 0.18%	89.45% ± 0.18%	79.40% ± 0.55%	86.04% ± 0.18%	88.52% ± 0.34%
	TextCNN	58.38 ± 2.88	83.26% ± 2.64%	82.05% ± 2.26%	67.67% ± 4.24%	80.72% ± 3.02%	75.62% ± 2.15%	72.77 ± 2.78	81.80% ± 7.18%	81.65% ± 7.35%	68.31% ± 9.55%	73.20% ± 12.05%	81.17% ± 6.74%
	RNN	60.18 ± 6.23	84.13% ± 1.68%	83.93% ± 1.67%	70.18% ± 1.46%	82.48% ± 1.01%	77.30% ± 1.89%	74.70 ± 5.54	88.37% ± 2.22%	88.37% ± 2.22%	78.72% ± 2.19%	84.48% ± 3.04%	88.09% ± 1.37%
	LSTM	63.92 ± 0.52	85.12% ± 0.08%	84.91% ± 0.08%	71.07% ± 0.18%	83.09% ± 0.12%	78.42% ± 0.08%	78.02 ± 0.48	89.67% ± 0.10%	89.67% ± 0.10%	80.05% ± 0.29%	86.26% ± 0.09%	88.92% ± 0.18%
