# Supplementary material for: Integrating Wound Images and Clinical Text for Pressure Injury Assessment and Treatment Recommendation
Source: Bioengineering (Basel). 2026 May 29;13(6):642. doi: 10.3390/bioengineering13060642 (PMC13295290; doi:10.3390/bioengineering13060642)
Supplement: Supplementary file 1 [file bioengineering-13-00642-s001.zip › TableS4.xlsx]

## Sheet: LLM_classification
Model	Stage_Acc	Stage_F1	Stage_AUC	Clean_Acc	Clean_F1	Clean_AUC	Primary_Acc	Primary_F1	Primary_AUC	Secondary_Acc	Secondary_F1	Secondary_AUC
=== Public Test ===
qwen2.5-1.5b	90.65% ± 7.08%	86.43% ± 14.28%	94.40% ± 4.46%	81.46% ± 1.79%	80.71% ± 2.01%	81.27% ± 1.81%	98.30% ± 0.29%	41.54% ± 13.47%	67.52% ± 5.80%	98.30% ± 0.29%	24.85% ± 3.46%	50.88% ± 1.52%
qwen2.5-3b	81.63% ± 3.57%	77.97% ± 3.33%	88.43% ± 1.80%	86.56% ± 2.99%	86.31% ± 3.25%	86.45% ± 3.04%	82.82% ± 13.56%	34.84% ± 0.71%	64.47% ± 0.26%	79.25% ± 17.33%	23.65% ± 1.38%	50.23% ± 0.39%
qwen2.5-7b	97.62% ± 3.69%	97.80% ± 3.41%	98.58% ± 2.17%	89.97% ± 1.47%	89.91% ± 1.54%	89.91% ± 1.51%	97.28% ± 1.64%	48.42% ± 6.24%	75.22% ± 2.55%	97.28% ± 1.64%	27.83% ± 1.98%	52.02% ± 1.08%
deepseek-1.5b	87.93% ± 15.43%	89.62% ± 10.41%	95.00% ± 5.70%	83.84% ± 13.85%	91.55% ± 0.70%	91.54% ± 0.79%	79.25% ± 13.85%	51.47% ± 8.52%	74.65% ± 6.01%	81.12% ± 13.41%	28.56% ± 2.76%	55.96% ± 4.36%
deepseek-7b	98.81% ± 1.06%	92.60% ± 9.16%	96.71% ± 4.91%	92.86% ± 0.88%	92.85% ± 0.88%	92.89% ± 0.89%	98.13% ± 0.29%	55.89% ± 19.16%	74.61% ± 9.43%	98.13% ± 0.29%	35.12% ± 9.37%	58.49% ± 7.13%
=== Private Eval ===
qwen2.5-1.5b	85.76% ± 3.22%	76.66% ± 8.11%	88.57% ± 4.27%	67.60% ± 11.37%	67.23% ± 11.21%	76.72% ± 8.17%	62.06% ± 6.81%	15.43% ± 1.38%	54.48% ± 2.13%	63.68% ± 5.39%	22.10% ± 2.10%	50.15% ± 0.25%
qwen2.5-3b	96.33% ± 1.06%	94.31% ± 1.37%	97.59% ± 0.61%	86.96% ± 5.96%	84.06% ± 7.76%	84.01% ± 9.93%	52.51% ± 5.24%	13.10% ± 1.06%	52.29% ± 0.73%	43.48% ± 14.62%	20.13% ± 0.27%	48.38% ± 0.25%
qwen2.5-7b	99.06% ± 0.90%	99.03% ± 0.93%	99.41% ± 0.55%	95.82% ± 1.03%	95.25% ± 1.13%	97.00% ± 0.74%	65.81% ± 0.74%	14.62% ± 1.73%	50.87% ± 1.66%	64.54% ± 0.74%	21.67% ± 1.07%	50.29% ± 0.31%
deepseek-1.5b	86.02% ± 19.87%	97.82% ± 1.81%	98.62% ± 1.21%	78.43% ± 17.91%	86.46% ± 14.54%	86.87% ± 16.59%	61.89% ± 15.47%	17.82% ± 1.17%	54.34% ± 1.96%	55.33% ± 17.83%	23.92% ± 0.47%	50.24% ± 0.46%
deepseek-7b	96.08% ± 2.56%	96.34% ± 2.32%	98.03% ± 1.20%	89.26% ± 6.20%	86.40% ± 8.21%	85.43% ± 10.19%	59.76% ± 9.69%	14.73% ± 2.04%	51.49% ± 1.18%	59.51% ± 7.93%	22.24% ± 2.00%	50.01% ± 1.31%

## Sheet: Sheet1
Datasets	Model	Stage			Debridement Intervention
		ACC	Macro-F1	AUC	ACC	Macro-F1	AUC
Test Set	Qwen2.5-1.5B	90.65% ± 7.08%	86.43% ± 14.28%	94.40% ± 4.46%	81.46% ± 1.79%	80.71% ± 2.01%	81.27% ± 1.81%
	Qwen2.5-3B	81.63% ± 3.57%	77.97% ± 3.33%	88.43% ± 1.80%	86.56% ± 2.99%	86.31% ± 3.25%	86.45% ± 3.04%
	Qwen2.5-7B	97.62% ± 3.69%	97.80% ± 3.41%	98.58% ± 2.17%	89.97% ± 1.47%	89.91% ± 1.54%	89.91% ± 1.51%
	DeepSeek-R1-Distill-Qwen-1.5B	87.93% ± 15.43%	89.62% ± 10.41%	95.00% ± 5.70%	83.84% ± 13.85%	91.55% ± 0.70%	91.54% ± 0.79%
	DeepSeek-R1-Distill-Llama-7B	98.81% ± 1.06%	92.60% ± 9.16%	96.71% ± 4.91%	92.86% ± 0.88%	92.85% ± 0.88%	92.89% ± 0.89%
Validation Set	Qwen2.5-1.5B	85.76% ± 3.22%	76.66% ± 8.11%	88.57% ± 4.27%	67.60% ± 11.37%	67.23% ± 11.21%	76.72% ± 8.17%
	Qwen2.5-3B	96.33% ± 1.06%	94.31% ± 1.37%	97.59% ± 0.61%	86.96% ± 5.96%	84.06% ± 7.76%	84.01% ± 9.93%
	Qwen2.5-7B	99.06% ± 0.90%	99.03% ± 0.93%	99.41% ± 0.55%	95.82% ± 1.03%	95.25% ± 1.13%	97.00% ± 0.74%
	DeepSeek-R1-Distill-Qwen-1.5B	86.02% ± 19.87%	97.82% ± 1.81%	98.62% ± 1.21%	78.43% ± 17.91%	86.46% ± 14.54%	86.87% ± 16.59%
	DeepSeek-R1-Distill-Llama-7B	96.08% ± 2.56%	96.34% ± 2.32%	98.03% ± 1.20%	89.26% ± 6.20%	86.40% ± 8.21%	85.43% ± 10.19%
