# Supplementary material for: Integrating Wound Images and Clinical Text for Pressure Injury Assessment and Treatment Recommendation
Source: Bioengineering (Basel). 2026 May 29;13(6):642. doi: 10.3390/bioengineering13060642 (PMC13295290; doi:10.3390/bioengineering13060642)
Supplement: Supplementary file 1 [file bioengineering-13-00642-s001.zip › TableS5.xlsx]

## Sheet: Sheet1
Datasets	Model	Primary Dressing Choosing						Secondary Dressing Choosing
		Gen_BLEU	Gen_R_1	Gen_R_L	Gen_Jaccard	Macro-F1	Gen_NormLev	Gen_BLEU	Gen_R_1	Gen_R_L	Gen_Jaccard	Gen_NormLev	Macro-F1
Test Set	Qwen2.5-1.5B	85.18 ± 1.58	89.21% ± 1.39%	88.25% ± 1.28%	86.68% ± 1.10%	92.86% ± 0.63%	85.48% ± 1.12%	44.75 ± 3.27	49.51% ± 2.60%	46.39% ± 0.39%	42.03% ± 2.08%	40.20% ± 1.01%	59.18% ± 2.06%
	Qwen2.5-3B	68.23 ± 16.18	79.72% ± 9.02%	78.65% ± 9.79%	75.50% ± 10.70%	86.04% ± 6.95%	73.62% ± 12.17%	37.64 ± 8.50	48.29% ± 11.80%	43.74% ± 8.85%	37.45% ± 8.90%	35.44% ± 8.48%	54.49% ± 9.42%
	Qwen2.5-7B	82.72 ± 1.68	87.15% ± 1.10%	87.09% ± 0.99%	85.05% ± 1.20%	91.92% ± 0.70%	84.28% ± 1.35%	43.30 ± 1.21	61.05% ± 3.36%	51.65% ± 1.79%	46.41% ± 1.54%	41.99% ± 0.87%	63.40% ± 1.44%
	DeepSeek-R1-Distill-Qwen-1.5B	69.63 ± 2.62	72.98% ± 2.81%	71.95% ± 4.35%	70.38% ± 3.10%	82.62% ± 2.14%	68.89% ± 5.06%	44.97 ± 1.59	68.84% ± 2.81%	58.50% ± 1.95%	51.43% ± 1.65%	47.45% ± 2.32%	67.93% ± 1.44%
	DeepSeek-R1-Distill-Llama-7B	85.39 ± 1.80	92.46% ± 2.21%	87.89% ± 2.23%	89.55% ± 2.83%	94.49% ± 1.58%	83.39% ± 2.37%	41.36 ± 1.67	64.35% ± 8.57%	51.90% ± 4.82%	49.50% ± 5.33%	41.56% ± 3.33%	66.22% ± 4.77%
Validation Set	Qwen2.5-1.5B	58.11 ± 0.45	77.72% ± 1.02%	77.66% ± 1.11%	73.85% ± 1.33%	84.96% ± 0.88%	74.65% ± 1.28%	18.16 ± 2.84	42.98% ± 5.53%	42.87% ± 5.51%	39.12% ± 5.44%	39.38% ± 5.45%	56.24% ± 5.62%
	Qwen2.5-3B	53.73 ± 10.28	63.64% ± 17.06%	63.35% ± 17.14%	60.92% ± 17.25%	75.71% ± 13.32%	60.46% ± 17.21%	15.82 ± 2.33	33.15% ± 15.58%	31.83% ± 15.82%	28.53% ± 16.31%	28.07% ± 16.60%	44.39% ± 19.75%
	Qwen2.5-7B	82.00 ± 1.74	92.19% ± 1.22%	90.66% ± 1.22%	87.84% ± 1.20%	93.53% ± 0.68%	88.86% ± 1.19%	25.39 ± 1.07	60.86% ± 0.58%	58.42% ± 1.51%	56.64% ± 1.58%	56.41% ± 1.98%	72.32% ± 1.29%
	DeepSeek-R1-Distill-Qwen-1.5B	51.23 ± 7.63	73.20% ± 6.32%	72.88% ± 6.16%	70.49% ± 7.20%	82.69% ± 4.95%	68.40% ± 6.65%	30.49 ± 3.33	56.25% ± 8.32%	55.74% ± 8.32%	54.74% ± 8.52%	53.86% ± 8.84%	70.75% ± 7.12%
	DeepSeek-R1-Distill-Llama-7B	82.61 ± 3.12	92.97% ± 1.11%	91.39% ± 0.93%	88.80% ± 1.50%	94.07% ± 0.84%	89.54% ± 0.95%	21.35 ± 3.71	53.90% ± 8.41%	51.94% ± 10.17%	49.88% ± 10.33%	49.61% ± 10.95%	66.56% ± 9.20%
