# Supplementary material for: Integrating Wound Images and Clinical Text for Pressure Injury Assessment and Treatment Recommendation
Source: Bioengineering (Basel). 2026 May 29;13(6):642. doi: 10.3390/bioengineering13060642 (PMC13295290; doi:10.3390/bioengineering13060642)
Supplement: Supplementary file 1 [file bioengineering-13-00642-s001.zip › TableS6.xlsx]

## Sheet: Image
Datasets	Strategy	Model	Stage			Debridement Intervention
			ACC	Macro-F1	AUC	ACC	Macro-F1	AUC
Test Set	Early Fusion	Early Fusion ViT-16 + TextCNN	99.66% ± 0.29%	99.69% ± 0.27%	100.00% ± 0.01%	94.56% ± 0.78%	94.55% ± 0.78%	98.75% ± 0.19%
		Early Fusion ViT-16 + BERT	96.60% ± 0.29%	95.10% ± 2.87%	99.96% ± 0.02%	93.71% ± 0.29%	93.70% ± 0.30%	98.46% ± 0.08%
		Early Fusion ResNet-50 + TextCNN	99.83% ± 0.29%	98.09% ± 3.31%	100.00% ± 0.00%	94.22% ± 0.78%	94.22% ± 0.78%	98.97% ± 0.11%
	Middle Fusion	Middle Fusion ViT-16 + BERT	24.66% ± 2.06%	6.59% ± 0.44%	94.01% ± 3.65%	50.17% ± 0.59%	33.41% ± 0.26%	94.64% ± 1.82%
		Middle Fusion ResNet-50 + BERT	47.11% ± 4.85%	32.84% ± 9.72%	78.75% ± 2.53%	74.66% ± 2.06%	74.65% ± 2.07%	84.12% ± 1.55%
	Late Fusion	Late Fusion ViT-16 + TextCNN	97.96% ± 1.02%	92.95% ± 0.87%	99.96% ± 0.03%	93.88% ± 2.22%	93.87% ± 2.23%	98.91% ± 0.57%
		Late Fusion ViT-16 + BERT	66.33% ± 10.86%	55.00% ± 7.24%	93.83% ± 3.88%	72.11% ± 6.46%	69.34% ± 8.71%	95.50% ± 2.38%
		Late Fusion ResNet-50 + TextCNN	96.77% ± 1.28%	95.22% ± 2.03%	99.92% ± 0.08%	96.94% ± 1.35%	96.94% ± 1.35%	99.39% ± 0.40%
		Late Fusion ResNet-50 + BERT	75.17% ± 8.60%	63.74% ± 6.97%	95.31% ± 2.63%	81.12% ± 7.52%	80.14% ± 8.63%	97.80% ± 2.08%
		Late Fusion MobileNet + TextCNN	97.96% ± 1.02%	96.34% ± 3.16%	99.97% ± 0.01%	96.09% ± 1.28%	96.09% ± 1.28%	99.41% ± 0.29%
Validation Set	Early Fusion	Early Fusion ViT-16 + TextCNN	97.78% ± 2.62%	94.54% ± 7.33%	99.93% ± 0.13%	85.76% ± 0.39%	81.75% ± 0.42%	95.59% ± 0.48%
		Early Fusion ViT-16 + BERT	98.38% ± 0.53%	97.82% ± 1.24%	99.97% ± 0.04%	85.25% ± 0.53%	81.21% ± 0.56%	96.55% ± 0.36%
		Early Fusion ResNet-50 + TextCNN	98.38% ± 0.15%	97.39% ± 0.02%	99.90% ± 0.11%	85.85% ± 0.30%	81.84% ± 0.31%	89.22% ± 6.95%
	Middle Fusion	Middle Fusion ViT-16 + BERT	19.52% ± 11.37%	5.27% ± 2.83%	80.02% ± 1.79%	56.52% ± 22.59%	35.13% ± 10.21%	80.82% ± 17.63%
		Middle Fusion ResNet-50 + BERT	23.87% ± 3.38%	14.76% ± 2.88%	58.38% ± 3.79%	65.47% ± 5.96%	58.14% ± 3.75%	62.57% ± 2.98%
	Late Fusion	Late Fusion ViT-16 + TextCNN	68.29% ± 4.02%	68.45% ± 3.85%	96.23% ± 0.86%	79.54% ± 2.30%	73.46% ± 4.73%	88.33% ± 2.06%
		Late Fusion ViT-16 + BERT	22.08% ± 7.40%	15.19% ± 9.34%	63.82% ± 1.96%	53.79% ± 7.82%	53.03% ± 7.62%	65.91% ± 6.37%
		Late Fusion ResNet-50 + TextCNN	59.08% ± 3.77%	57.95% ± 3.40%	95.11% ± 0.50%	75.62% ± 3.13%	65.81% ± 7.68%	87.72% ± 4.05%
		Late Fusion ResNet-50 + BERT	24.64% ± 8.72%	16.25% ± 9.04%	61.48% ± 2.21%	58.31% ± 8.06%	55.38% ± 5.06%	60.89% ± 4.60%
		Late Fusion MobileNet + TextCNN	71.36% ± 8.85%	70.15% ± 9.67%	96.79% ± 1.34%	79.71% ± 1.06%	72.47% ± 1.83%	88.47% ± 2.44%
