# Supplementary material for: Integrating Wound Images and Clinical Text for Pressure Injury Assessment and Treatment Recommendation
Source: Bioengineering (Basel). 2026 May 29;13(6):642. doi: 10.3390/bioengineering13060642 (PMC13295290; doi:10.3390/bioengineering13060642)
Supplement: Supplementary file 1 [file bioengineering-13-00642-s001.zip › TableS7.xlsx]

## Sheet: Sheet1
Datasets	Model	Primary Dressing Choosing						Secondary Dressing Choosing
		Gen_BLEU	Gen_R_1	Gen_R_L	Gen_Jaccard	F1	Gen_NormLev	Gen_BLEU	Gen_R_1	Gen_R_L	Gen_Jaccard	F1	Gen_NormLev
Test Set	qwen2.5-1.5b	85.18 ± 1.58	89.21% ± 1.39%	88.25% ± 1.28%	86.68% ± 1.10%	92.86% ± 0.63%	85.48% ± 1.12%	44.75 ± 3.27	49.51% ± 2.60%	46.39% ± 0.39%	42.03% ± 2.08%	59.18% ± 2.06%	40.20% ± 1.01%
	qwen2.5-3b	68.23 ± 16.18	79.72% ± 9.02%	78.65% ± 9.79%	75.50% ± 10.70%	86.04% ± 6.95%	73.62% ± 12.17%	37.64 ± 8.50	48.29% ± 11.80%	43.74% ± 8.85%	37.45% ± 8.90%	54.49% ± 9.42%	35.44% ± 8.48%
	qwen2.5-7b	82.72 ± 1.68	87.15% ± 1.10%	87.09% ± 0.99%	85.05% ± 1.20%	91.92% ± 0.70%	84.28% ± 1.35%	43.30 ± 1.21	61.05% ± 3.36%	51.65% ± 1.79%	46.41% ± 1.54%	63.40% ± 1.44%	41.99% ± 0.87%
	deepseek-1.5b	69.63 ± 2.62	72.98% ± 2.81%	71.95% ± 4.35%	70.38% ± 3.10%	82.62% ± 2.14%	68.89% ± 5.06%	44.97 ± 1.59	68.84% ± 2.81%	58.50% ± 1.95%	51.43% ± 1.65%	67.93% ± 1.44%	47.45% ± 2.32%
	deepseek-7b	85.39 ± 1.80	92.46% ± 2.21%	87.89% ± 2.23%	89.55% ± 2.83%	94.49% ± 1.58%	83.39% ± 2.37%	41.36 ± 1.67	64.35% ± 8.57%	51.90% ± 4.82%	49.50% ± 5.33%	66.22% ± 4.77%	41.56% ± 3.33%
Validation Set	qwen2.5-1.5b	58.11 ± 0.45	77.72% ± 1.02%	77.66% ± 1.11%	73.85% ± 1.33%	84.96% ± 0.88%	74.65% ± 1.28%	18.16 ± 2.84	42.98% ± 5.53%	42.87% ± 5.51%	39.12% ± 5.44%	56.24% ± 5.62%	39.38% ± 5.45%
	qwen2.5-3b	53.73 ± 10.28	63.64% ± 17.06%	63.35% ± 17.14%	60.92% ± 17.25%	75.71% ± 13.32%	60.46% ± 17.21%	15.82 ± 2.33	33.15% ± 15.58%	31.83% ± 15.82%	28.53% ± 16.31%	44.39% ± 19.75%	28.07% ± 16.60%
	qwen2.5-7b	82.00 ± 1.74	92.19% ± 1.22%	90.66% ± 1.22%	87.84% ± 1.20%	93.53% ± 0.68%	88.86% ± 1.19%	25.39 ± 1.07	60.86% ± 0.58%	58.42% ± 1.51%	56.64% ± 1.58%	72.32% ± 1.29%	56.41% ± 1.98%
	deepseek-1.5b	51.23 ± 7.63	73.20% ± 6.32%	72.88% ± 6.16%	70.49% ± 7.20%	82.69% ± 4.95%	68.40% ± 6.65%	30.49 ± 3.33	56.25% ± 8.32%	55.74% ± 8.32%	54.74% ± 8.52%	70.75% ± 7.12%	53.86% ± 8.84%
	deepseek-7b	82.61 ± 3.12	92.97% ± 1.11%	91.39% ± 0.93%	88.80% ± 1.50%	94.07% ± 0.84%	89.54% ± 0.95%	21.35 ± 3.71	53.90% ± 8.41%	51.94% ± 10.17%	49.88% ± 10.33%	66.56% ± 9.20%	49.61% ± 10.95%

## Sheet: Sheet2
Datasets	Strategy	Model	Primary Dressing Choosing						Secondary Dressing Choosing
			Gen_BLEU	Gen_R_1	Gen_R_L	Gen_Jaccard	Macro-F1	Gen_NormLev	Gen_BLEU	Gen_R_1	Gen_R_L	Gen_Jaccard	Gen_NormLev	Macro-F1
Test Set	Early Fusion	Early Fusion ViT-16 + TextCNN	96.28% ± 0.58%	96.43% ± 0.62%	97.90% ± 0.49%	96.35% ± 0.84%	98.14% ± 0.44%	96.74% ± 0.13%	97.37% ± 0.33%	98.27% ± 0.26%	98.17% ± 0.21%	96.81% ± 0.46%	97.18% ± 0.32%	98.38% ± 0.24%
		Early Fusion ViT-16 + BERT	96.47% ± 0.18%	96.76% ± 0.52%	98.18% ± 0.06%	96.84% ± 0.10%	98.39% ± 0.05%	96.96% ± 0.10%	97.63% ± 0.34%	98.64% ± 0.08%	98.44% ± 0.13%	97.49% ± 0.14%	97.52% ± 0.15%	98.73% ± 0.07%
		Early Fusion ResNet-50 + TextCNN	96.70% ± 0.17%	97.08% ± 0.58%	98.54% ± 0.24%	97.43% ± 0.43%	98.70% ± 0.22%	97.35% ± 0.23%	97.73% ± 0.19%	98.75% ± 0.06%	98.47% ± 0.11%	97.69% ± 0.12%	97.51% ± 0.19%	98.83% ± 0.06%
	Middle Fusion	Middle Fusion ViT-16 + BERT	73.28% ± 1.67%	84.85% ± 2.29%	89.34% ± 0.24%	82.46% ± 0.91%	90.39% ± 0.55%	87.87% ± 0.95%	86.30% ± 3.75%	94.34% ± 1.78%	92.35% ± 1.65%	89.68% ± 3.08%	87.63% ± 2.72%	94.56% ± 1.71%
		Middle Fusion ResNet-50 + BERT	76.40% ± 2.49%	93.65% ± 0.15%	96.14% ± 0.12%	93.47% ± 0.14%	96.62% ± 0.07%	94.66% ± 0.17%	95.85% ± 1.06%	97.75% ± 0.35%	96.98% ± 0.40%	95.86% ± 0.62%	95.20% ± 0.65%	97.89% ± 0.32%
	Late Fusion	Late Fusion ViT-16 + TextCNN	97.43% ± 0.67%	97.79% ± 0.72%	99.05% ± 0.34%	98.33% ± 0.60%	99.16% ± 0.31%	97.97% ± 0.53%	98.24% ± 0.45%	99.01% ± 0.11%	98.80% ± 0.23%	98.17% ± 0.20%	98.05% ± 0.36%	99.08% ± 0.10%
		Late Fusion ViT-16 + BERT	93.14% ± 3.65%	96.50% ± 1.81%	98.10% ± 1.25%	96.66% ± 2.20%	98.30% ± 1.14%	96.60% ± 1.84%	96.48% ± 2.51%	97.91% ± 1.78%	97.59% ± 1.68%	96.19% ± 3.17%	96.31% ± 2.27%	98.06% ± 1.65%
		Late Fusion ResNet-50 + TextCNN	97.86% ± 0.45%	98.21% ± 0.26%	99.07% ± 0.11%	98.37% ± 0.16%	99.18% ± 0.08%	98.25% ± 0.29%	98.40% ± 0.27%	99.12% ± 0.11%	98.91% ± 0.18%	98.36% ± 0.22%	98.21% ± 0.30%	99.17% ± 0.11%
		Late Fusion ResNet-50 + BERT	94.66% ± 2.14%	97.19% ± 1.24%	98.31% ± 0.97%	97.07% ± 1.57%	98.51% ± 0.81%	97.29% ± 1.20%	97.77% ± 0.36%	98.63% ± 0.37%	98.28% ± 0.47%	97.50% ± 0.66%	97.27% ± 0.81%	98.73% ± 0.34%
		Late Fusion MobileNet + TextCNN	97.63% ± 0.61%	98.06% ± 0.20%	99.08% ± 0.14%	98.37% ± 0.24%	99.18% ± 0.12%	98.04% ± 0.16%	98.32% ± 0.16%	99.06% ± 0.08%	98.91% ± 0.13%	98.27% ± 0.16%	98.26% ± 0.19%	99.13% ± 0.08%
Validation Set	Early Fusion	Early Fusion ViT-16 + TextCNN	95.40% ± 0.66%	96.43% ± 0.62%	97.90% ± 0.49%	96.35% ± 0.84%	98.14% ± 0.44%	96.74% ± 0.13%	97.37% ± 0.33%	98.27% ± 0.26%	98.17% ± 0.21%	96.81% ± 0.46%	97.18% ± 0.32%	98.38% ± 0.24%
		Early Fusion ViT-16 + BERT	96.47% ± 0.18%	96.76% ± 0.52%	98.18% ± 0.06%	96.84% ± 0.10%	98.39% ± 0.05%	96.96% ± 0.10%	97.63% ± 0.34%	98.64% ± 0.08%	98.44% ± 0.13%	97.49% ± 0.14%	97.52% ± 0.15%	98.73% ± 0.07%
		Early Fusion ResNet-50 + TextCNN	96.70% ± 0.17%	97.08% ± 0.58%	98.54% ± 0.24%	97.43% ± 0.43%	98.70% ± 0.22%	97.35% ± 0.23%	97.73% ± 0.19%	98.75% ± 0.06%	98.47% ± 0.11%	97.69% ± 0.12%	97.51% ± 0.19%	98.83% ± 0.06%
	Middle Fusion	Middle Fusion ViT-16 + BERT	73.28% ± 1.67%	84.85% ± 2.29%	89.34% ± 0.24%	82.46% ± 0.91%	90.39% ± 0.55%	87.87% ± 0.95%	89.68% ± 6.81%	95.67% ± 3.07%	94.14% ± 4.51%	92.03% ± 5.59%	90.55% ± 7.42%	95.85% ± 3.03%
		Middle Fusion ResNet-50 + BERT	76.40% ± 2.49%	93.65% ± 0.15%	96.14% ± 0.12%	93.47% ± 0.14%	96.62% ± 0.07%	94.66% ± 0.17%	95.85% ± 1.06%	97.75% ± 0.35%	96.98% ± 0.40%	95.86% ± 0.62%	95.20% ± 0.65%	97.89% ± 0.32%
	Late Fusion	Late Fusion ViT-16 + TextCNN	97.43% ± 0.67%	97.79% ± 0.72%	99.05% ± 0.34%	98.33% ± 0.60%	99.16% ± 0.31%	97.97% ± 0.53%	98.24% ± 0.45%	99.01% ± 0.11%	98.80% ± 0.23%	98.17% ± 0.20%	98.05% ± 0.36%	99.08% ± 0.10%
		Late Fusion ViT-16 + BERT	93.14% ± 3.65%	96.50% ± 1.81%	98.10% ± 1.25%	96.66% ± 2.20%	98.30% ± 1.14%	96.60% ± 1.84%	96.48% ± 2.51%	97.91% ± 1.78%	97.59% ± 1.68%	96.19% ± 3.17%	96.31% ± 2.27%	98.06% ± 1.65%
		Late Fusion ResNet-50 + TextCNN	97.86% ± 0.45%	98.21% ± 0.26%	99.07% ± 0.11%	98.37% ± 0.16%	99.18% ± 0.08%	98.25% ± 0.29%	98.40% ± 0.27%	99.12% ± 0.11%	98.91% ± 0.18%	98.36% ± 0.22%	98.21% ± 0.30%	99.17% ± 0.11%
		Late Fusion ResNet-50 + BERT	94.66% ± 2.14%	97.19% ± 1.24%	98.31% ± 0.97%	97.07% ± 1.57%	98.51% ± 0.81%	97.29% ± 1.20%	97.77% ± 0.36%	98.63% ± 0.37%	98.28% ± 0.47%	97.50% ± 0.66%	97.27% ± 0.81%	98.73% ± 0.34%
		Late Fusion MobileNet + TextCNN	97.63% ± 0.61%	98.06% ± 0.20%	99.08% ± 0.14%	98.37% ± 0.24%	99.18% ± 0.12%	98.04% ± 0.16%	98.32% ± 0.16%	99.06% ± 0.08%	98.91% ± 0.13%	98.27% ± 0.16%	98.26% ± 0.19%	99.13% ± 0.08%
