# Supplementary material for: Integrating Wound Images and Clinical Text for Pressure Injury Assessment and Treatment Recommendation
Source: Bioengineering (Basel). 2026 May 29;13(6):642. doi: 10.3390/bioengineering13060642 (PMC13295290; doi:10.3390/bioengineering13060642)
Supplement: Supplementary file 1 [file bioengineering-13-00642-s001.zip › TableS8.xlsx]

## Sheet: Image
Datasets	Model		Stage			Debridement Intervention
			ACC	Macro-F1	AUC	ACC	Macro-F1	AUC
Test Set	ViT-B/16	ViT-B/16 + Qwen2.5-1.5B	99.55% ± 0.47%	99.55% ± 0.47%	100.00% ± 0.00%	93.65% ± 0.73%	93.65% ± 0.72%	98.69% ± 0.44%
		ViT-B/16 + Qwen2.5-3B	99.83% ± 0.26%	99.83% ± 0.25%	99.99% ± 0.02%	93.71% ± 0.92%	93.70% ± 0.92%	98.60% ± 0.50%
		ViT-B/16 + Qwen2.5-7B	99.72% ± 0.37%	99.72% ± 0.37%	100.00% ± 0.00%	93.82% ± 0.74%	93.81% ± 0.74%	98.72% ± 0.34%
		ViT-B/16 + DeepSeek-R1-Distill-Qwen-1.5B	99.32% ± 0.44%	99.32% ± 0.44%	99.99% ± 0.02%	93.37% ± 1.14%	93.36% ± 1.14%	98.44% ± 0.39%
		ViT-B/16 + DeepSeek-R1-Distill-Llama-7B	99.26% ± 0.63%	99.28% ± 0.61%	99.99% ± 0.02%	93.88% ± 0.57%	93.87% ± 0.57%	98.53% ± 0.47%
	Resnet 50	ResNet-50 + Qwen2.5-1.5B	97.85% ± 1.04%	97.97% ± 1.03%	99.99% ± 0.01%	92.80% ± 0.60%	92.79% ± 0.60%	98.52% ± 0.23%
		ResNet-50 + Qwen2.5-3B	96.94% ± 1.02%	97.03% ± 0.95%	99.97% ± 0.05%	93.20% ± 0.51%	93.19% ± 0.51%	98.46% ± 0.16%
		ResNet-50 + Qwen2.5-7B	99.21% ± 0.77%	99.21% ± 0.76%	100.00% ± 0.00%	92.86% ± 0.44%	92.85% ± 0.44%	98.56% ± 0.23%
		ResNet-50 + DeepSeek-R1-Distill-Qwen-1.5B	98.19% ± 1.02%	98.22% ± 0.99%	99.99% ± 0.01%	93.20% ± 0.51%	93.19% ± 0.51%	98.23% ± 0.33%
		ResNet-50 + DeepSeek-R1-Distill-Llama-7B	98.36% ± 1.08%	98.41% ± 1.05%	100.00% ± 0.00%	93.71% ± 0.51%	93.70% ± 0.51%	98.38% ± 0.19%
	Mobilenet V2	MobileNetV2 + Qwen2.5-1.5B	99.66% ± 0.51%	99.66% ± 0.51%	100.00% ± 0.00%	94.39% ± 0.57%	94.38% ± 0.57%	98.90% ± 0.39%
		MobileNetV2 + Qwen2.5-3B	99.77% ± 0.68%	99.79% ± 0.63%	100.00% ± 0.00%	94.27% ± 0.22%	94.27% ± 0.23%	98.84% ± 0.36%
		MobileNetV2 + Qwen2.5-7B	99.72% ± 0.37%	99.73% ± 0.33%	100.00% ± 0.00%	94.67% ± 0.52%	94.67% ± 0.52%	98.78% ± 0.42%
		MobileNetV2 + DeepSeek-R1-Distill-Qwen-1.5B	99.66% ± 0.51%	99.66% ± 0.51%	100.00% ± 0.00%	94.27% ± 0.43%	94.27% ± 0.43%	98.56% ± 0.56%
		MobileNetV2 + DeepSeek-R1-Distill-Llama-7B	99.43% ± 0.74%	99.47% ± 0.67%	99.95% ± 0.13%	94.16% ± 0.37%	94.16% ± 0.37%	98.69% ± 0.38%
Validation Set	ViT-B/16	ViT-B/16 + Qwen2.5-1.5B	65.13% ± 7.75%	64.87% ± 8.43%	97.78% ± 1.23%	77.27% ± 9.85%	77.99% ± 9.36%	88.40% ± 6.54%
		ViT-B/16 + Qwen2.5-3B	72.04% ± 5.57%	69.92% ± 5.22%	97.25% ± 1.68%	76.61% ± 11.02%	77.18% ± 11.14%	94.78% ± 3.27%
		ViT-B/16 + Qwen2.5-7B	71.10% ± 11.46%	71.85% ± 11.14%	96.75% ± 1.96%	76.41% ± 8.15%	76.96% ± 7.72%	88.33% ± 5.91%
		ViT-B/16 + DeepSeek-R1-Distill-Qwen-1.5B	82.41% ± 7.27%	81.94% ± 7.42%	98.72% ± 0.85%	77.07% ± 6.40%	77.68% ± 6.14%	88.01% ± 4.51%
		ViT-B/16 + DeepSeek-R1-Distill-Llama-7B	62.55% ± 7.82%	61.91% ± 8.27%	93.45% ± 3.47%	76.27% ± 4.19%	76.92% ± 4.12%	85.00% ± 5.72%
	Resnet 50	ResNet-50 + Qwen2.5-1.5B	62.55% ± 8.94%	61.17% ± 9.01%	91.85% ± 3.12%	83.52% ± 3.76%	84.07% ± 3.80%	94.40% ± 2.31%
		ResNet-50 + Qwen2.5-3B	74.68% ± 8.29%	72.10% ± 9.25%	96.21% ± 1.55%	88.12% ± 8.13%	88.52% ± 7.77%	96.69% ± 1.08%
		ResNet-50 + Qwen2.5-7B	72.95% ± 16.09%	72.29% ± 16.07%	97.59% ± 1.98%	93.32% ± 3.89%	93.49% ± 3.72%	97.15% ± 1.02%
		ResNet-50 + DeepSeek-R1-Distill-Qwen-1.5B	82.92% ± 7.52%	81.26% ± 8.75%	99.01% ± 1.39%	89.91% ± 5.39%	89.83% ± 5.53%	96.24% ± 1.62%
		ResNet-50 + DeepSeek-R1-Distill-Llama-7B	54.13% ± 5.18%	52.93% ± 3.99%	91.15% ± 5.26%	84.17% ± 10.12%	84.60% ± 9.74%	92.55% ± 4.72%
	Mobilenet V2	MobileNetV2 + Qwen2.5-1.5B	77.95% ± 13.92%	76.26% ± 15.04%	99.00% ± 1.81%	80.88% ± 11.82%	81.06% ± 11.31%	91.40% ± 4.23%
		MobileNetV2 + Qwen2.5-3B	79.94% ± 10.01%	77.41% ± 11.11%	98.17% ± 3.39%	77.12% ± 11.41%	77.42% ± 11.13%	93.69% ± 5.73%
		MobileNetV2 + Qwen2.5-7B	71.24% ± 17.78%	70.01% ± 18.30%	96.72% ± 3.44%	77.10% ± 13.84%	77.50% ± 13.03%	85.51% ± 10.27%
		MobileNetV2 + DeepSeek-R1-Distill-Qwen-1.5B	76.24% ± 10.42%	74.26% ± 11.20%	97.39% ± 3.27%	78.89% ± 11.43%	79.27% ± 10.89%	87.22% ± 9.11%
		MobileNetV2 + DeepSeek-R1-Distill-Llama-7B	56.64% ± 16.93%	57.75% ± 14.25%	92.79% ± 5.21%	77.52% ± 12.39%	77.86% ± 11.70%	88.38% ± 8.71%
