# Supplementary material for: Integrating Wound Images and Clinical Text for Pressure Injury Assessment and Treatment Recommendation
Source: Bioengineering (Basel). 2026 May 29;13(6):642. doi: 10.3390/bioengineering13060642 (PMC13295290; doi:10.3390/bioengineering13060642)
Supplement: Supplementary file 1 [file bioengineering-13-00642-s001.zip › TableS9.xlsx]

## Sheet: Sheet1
Datasets	Model	Primary Dressing Choosing						Secondary Dressing Choosing
		Gen_BLEU	Gen_R_1	Gen_R_L	Gen_Jaccard	F1	Gen_NormLev	Gen_BLEU	Gen_R_1	Gen_R_L	Gen_Jaccard	F1	Gen_NormLev
Test Set	qwen2.5-1.5b	85.18 ± 1.58	89.21% ± 1.39%	88.25% ± 1.28%	86.68% ± 1.10%	92.86% ± 0.63%	85.48% ± 1.12%	44.75 ± 3.27	49.51% ± 2.60%	46.39% ± 0.39%	42.03% ± 2.08%	59.18% ± 2.06%	40.20% ± 1.01%
	qwen2.5-3b	68.23 ± 16.18	79.72% ± 9.02%	78.65% ± 9.79%	75.50% ± 10.70%	86.04% ± 6.95%	73.62% ± 12.17%	37.64 ± 8.50	48.29% ± 11.80%	43.74% ± 8.85%	37.45% ± 8.90%	54.49% ± 9.42%	35.44% ± 8.48%
	qwen2.5-7b	82.72 ± 1.68	87.15% ± 1.10%	87.09% ± 0.99%	85.05% ± 1.20%	91.92% ± 0.70%	84.28% ± 1.35%	43.30 ± 1.21	61.05% ± 3.36%	51.65% ± 1.79%	46.41% ± 1.54%	63.40% ± 1.44%	41.99% ± 0.87%
	deepseek-1.5b	69.63 ± 2.62	72.98% ± 2.81%	71.95% ± 4.35%	70.38% ± 3.10%	82.62% ± 2.14%	68.89% ± 5.06%	44.97 ± 1.59	68.84% ± 2.81%	58.50% ± 1.95%	51.43% ± 1.65%	67.93% ± 1.44%	47.45% ± 2.32%
	deepseek-7b	85.39 ± 1.80	92.46% ± 2.21%	87.89% ± 2.23%	89.55% ± 2.83%	94.49% ± 1.58%	83.39% ± 2.37%	41.36 ± 1.67	64.35% ± 8.57%	51.90% ± 4.82%	49.50% ± 5.33%	66.22% ± 4.77%	41.56% ± 3.33%
Validation Set	qwen2.5-1.5b	58.11 ± 0.45	77.72% ± 1.02%	77.66% ± 1.11%	73.85% ± 1.33%	84.96% ± 0.88%	74.65% ± 1.28%	18.16 ± 2.84	42.98% ± 5.53%	42.87% ± 5.51%	39.12% ± 5.44%	56.24% ± 5.62%	39.38% ± 5.45%
	qwen2.5-3b	53.73 ± 10.28	63.64% ± 17.06%	63.35% ± 17.14%	60.92% ± 17.25%	75.71% ± 13.32%	60.46% ± 17.21%	15.82 ± 2.33	33.15% ± 15.58%	31.83% ± 15.82%	28.53% ± 16.31%	44.39% ± 19.75%	28.07% ± 16.60%
	qwen2.5-7b	82.00 ± 1.74	92.19% ± 1.22%	90.66% ± 1.22%	87.84% ± 1.20%	93.53% ± 0.68%	88.86% ± 1.19%	25.39 ± 1.07	60.86% ± 0.58%	58.42% ± 1.51%	56.64% ± 1.58%	72.32% ± 1.29%	56.41% ± 1.98%
	deepseek-1.5b	51.23 ± 7.63	73.20% ± 6.32%	72.88% ± 6.16%	70.49% ± 7.20%	82.69% ± 4.95%	68.40% ± 6.65%	30.49 ± 3.33	56.25% ± 8.32%	55.74% ± 8.32%	54.74% ± 8.52%	70.75% ± 7.12%	53.86% ± 8.84%
	deepseek-7b	82.61 ± 3.12	92.97% ± 1.11%	91.39% ± 0.93%	88.80% ± 1.50%	94.07% ± 0.84%	89.54% ± 0.95%	21.35 ± 3.71	53.90% ± 8.41%	51.94% ± 10.17%	49.88% ± 10.33%	66.56% ± 9.20%	49.61% ± 10.95%

## Sheet: Sheet2
Datasets	Model		Primary Dressing Choosing						Secondary Dressing Choosing
			Gen_BLEU	Gen_R_1	Gen_R_L	Gen_Jaccard	Macro-F1	Gen_NormLev	Gen_BLEU	Gen_R_1	Gen_R_L	Gen_Jaccard	Gen_NormLev	Macro-F1
Test Set	ViT-B/16	ViT-B/16 + Qwen2.5-1.5B	91.28% ± 0.74%	93.96% ± 0.42%	92.34% ± 0.52%	92.28% ± 0.44%	95.99% ± 0.24%	89.46% ± 1.05%	85.86% ± 0.64%	92.92% ± 0.10%	92.41% ± 0.16%	90.38% ± 0.06%	90.54% ± 0.08%	94.95% ± 0.03%
		ViT-B/16 + Qwen2.5-3B	90.47% ± 1.07%	93.37% ± 0.86%	92.47% ± 0.84%	91.44% ± 0.87%	95.53% ± 0.47%	90.10% ± 0.86%	86.00% ± 0.59%	93.22% ± 0.54%	92.67% ± 0.43%	90.55% ± 0.37%	90.91% ± 0.41%	95.04% ± 0.20%
		ViT-B/16 + Qwen2.5-7B	90.48% ± 1.28%	93.61% ± 0.65%	92.21% ± 0.72%	91.68% ± 0.76%	95.66% ± 0.41%	89.55% ± 0.92%	85.42% ± 0.26%	92.57% ± 0.31%	92.06% ± 0.40%	89.99% ± 0.16%	90.24% ± 0.45%	94.73% ± 0.09%
		ViT-B/16 + DeepSeek-R1-Distill-Qwen-1.5B	90.27% ± 0.43%	93.93% ± 0.46%	92.41% ± 0.58%	91.84% ± 0.60%	95.75% ± 0.33%	89.29% ± 0.95%	86.87% ± 0.89%	92.72% ± 0.77%	92.02% ± 0.96%	90.30% ± 0.95%	90.16% ± 1.14%	94.90% ± 0.52%
		ViT-B/16 + DeepSeek-R1-Distill-Llama-7B	90.93% ± 0.66%	93.78% ± 0.31%	92.42% ± 0.37%	91.84% ± 0.44%	95.75% ± 0.24%	89.77% ± 0.84%	86.96% ± 0.55%	93.29% ± 0.27%	92.71% ± 0.57%	90.72% ± 0.48%	90.92% ± 0.85%	95.13% ± 0.26%
	Resnet 50	ResNet-50 + Qwen2.5-1.5B	88.09% ± 1.86%	90.69% ± 0.88%	89.75% ± 0.57%	88.46% ± 1.07%	93.88% ± 0.60%	87.12% ± 0.56%	85.19% ± 0.81%	92.96% ± 0.10%	92.53% ± 0.08%	89.99% ± 0.29%	90.73% ± 0.15%	94.73% ± 0.16%
		ResNet-50 + Qwen2.5-3B	87.84% ± 2.38%	91.03% ± 1.30%	90.25% ± 0.92%	88.76% ± 1.49%	94.05% ± 0.84%	87.68% ± 0.76%	84.18% ± 1.48%	92.16% ± 1.66%	91.74% ± 1.59%	89.23% ± 1.63%	89.98% ± 1.50%	94.31% ± 0.91%
		ResNet-50 + Qwen2.5-7B	88.58% ± 1.12%	92.13% ± 0.85%	90.95% ± 0.68%	89.90% ± 0.94%	94.68% ± 0.52%	88.06% ± 0.75%	84.96% ± 1.33%	92.50% ± 1.12%	92.05% ± 1.11%	89.67% ± 1.15%	90.30% ± 1.10%	94.55% ± 0.64%
		ResNet-50 + DeepSeek-R1-Distill-Qwen-1.5B	87.46% ± 1.37%	91.26% ± 1.44%	89.99% ± 0.75%	89.08% ± 1.68%	94.22% ± 0.94%	87.13% ± 0.40%	84.99% ± 0.74%	92.48% ± 0.72%	92.07% ± 0.72%	89.54% ± 0.70%	90.30% ± 0.71%	94.48% ± 0.39%
		ResNet-50 + DeepSeek-R1-Distill-Llama-7B	88.10% ± 2.04%	91.35% ± 1.60%	90.32% ± 1.19%	89.17% ± 1.85%	94.27% ± 1.03%	87.62% ± 1.09%	86.06% ± 1.20%	93.32% ± 0.72%	92.88% ± 0.65%	90.46% ± 0.93%	91.16% ± 0.69%	94.99% ± 0.51%
	Mobilenet V2	MobileNetV2 + Qwen2.5-1.5B	89.68% ± 1.90%	92.34% ± 1.22%	91.24% ± 1.16%	90.31% ± 1.14%	94.91% ± 0.63%	88.62% ± 1.05%	82.31% ± 1.23%	90.73% ± 0.34%	90.50% ± 0.36%	87.87% ± 0.60%	88.76% ± 0.54%	93.54% ± 0.34%
		MobileNetV2 + Qwen2.5-3B	90.61% ± 2.37%	93.05% ± 0.88%	91.95% ± 0.59%	91.08% ± 1.10%	95.33% ± 0.60%	89.35% ± 0.51%	80.27% ± 1.30%	89.90% ± 0.38%	89.50% ± 0.43%	86.94% ± 0.36%	87.60% ± 0.52%	93.01% ± 0.21%
		MobileNetV2 + Qwen2.5-7B	89.95% ± 1.67%	92.83% ± 1.31%	91.34% ± 1.07%	90.84% ± 1.62%	95.20% ± 0.89%	88.50% ± 1.08%	80.73% ± 1.08%	89.79% ± 0.80%	89.49% ± 0.82%	86.86% ± 0.63%	87.67% ± 0.90%	92.97% ± 0.36%
		MobileNetV2 + DeepSeek-R1-Distill-Qwen-1.5B	90.23% ± 1.59%	93.05% ± 0.87%	91.85% ± 0.77%	90.86% ± 0.98%	95.21% ± 0.54%	88.95% ± 0.77%	80.94% ± 0.93%	88.98% ± 0.36%	88.81% ± 0.32%	86.05% ± 0.30%	87.03% ± 0.31%	92.50% ± 0.17%
		MobileNetV2 + DeepSeek-R1-Distill-Llama-7B	89.98% ± 1.79%	92.30% ± 1.75%	90.90% ± 1.81%	90.16% ± 2.21%	94.83% ± 1.22%	87.91% ± 2.22%	81.75% ± 1.36%	90.30% ± 0.72%	90.00% ± 0.79%	87.28% ± 0.93%	88.18% ± 1.08%	93.21% ± 0.53%
Validation Set	ViT-B/16	ViT-B/16 + Qwen2.5-1.5B	45.31% ± 1.03%	50.24% ± 1.99%	47.37% ± 1.86%	43.55% ± 2.43%	60.68% ± 2.36%	40.37% ± 2.05%	19.87% ± 1.45%	44.76% ± 2.37%	43.85% ± 2.42%	41.34% ± 2.61%	40.91% ± 2.56%	58.50% ± 2.61%
		ViT-B/16 + Qwen2.5-3B	47.70% ± 4.49%	59.31% ± 2.60%	55.48% ± 3.51%	50.98% ± 4.12%	67.53% ± 3.61%	47.08% ± 5.21%	20.44% ± 2.49%	51.83% ± 4.31%	51.36% ± 4.39%	48.60% ± 4.73%	48.63% ± 4.77%	65.41% ± 4.28%
		ViT-B/16 + Qwen2.5-7B	52.03% ± 3.01%	53.90% ± 7.69%	51.67% ± 7.23%	47.98% ± 7.16%	64.85% ± 6.54%	45.74% ± 7.03%	22.44% ± 4.43%	50.40% ± 8.27%	49.54% ± 8.55%	47.00% ± 9.39%	46.57% ± 9.55%	63.95% ± 8.69%
		ViT-B/16 + DeepSeek-R1-Distill-Qwen-1.5B	51.31% ± 2.54%	59.43% ± 1.81%	56.22% ± 2.21%	52.05% ± 2.54%	68.46% ± 2.20%	48.75% ± 3.05%	21.12% ± 2.11%	53.24% ± 3.95%	52.50% ± 4.20%	49.93% ± 4.24%	49.67% ± 4.57%	66.60% ± 3.77%
		ViT-B/16 + DeepSeek-R1-Distill-Llama-7B	47.92% ± 0.67%	45.59% ± 3.00%	43.68% ± 2.60%	40.77% ± 2.65%	57.92% ± 2.67%	38.65% ± 2.19%	18.81% ± 0.58%	43.99% ± 2.14%	43.20% ± 2.23%	40.31% ± 2.37%	39.94% ± 2.48%	57.46% ± 2.41%
	Resnet 50	ResNet-50 + Qwen2.5-1.5B	47.66% ± 0.76%	50.34% ± 2.47%	47.55% ± 1.86%	43.67% ± 1.77%	60.79% ± 1.72%	40.73% ± 0.95%	23.07% ± 1.26%	54.75% ± 2.65%	53.13% ± 2.72%	51.14% ± 2.82%	50.08% ± 2.86%	67.67% ± 2.47%
		ResNet-50 + Qwen2.5-3B	44.18% ± 0.21%	59.06% ± 1.26%	54.56% ± 1.21%	48.93% ± 0.73%	65.71% ± 0.66%	44.77% ± 1.13%	30.27% ± 3.61%	61.11% ± 0.48%	60.24% ± 0.79%	58.82% ± 0.79%	58.40% ± 1.19%	74.07% ± 0.63%
		ResNet-50 + Qwen2.5-7B	48.74% ± 3.88%	55.54% ± 5.73%	52.39% ± 5.17%	48.02% ± 4.92%	64.88% ± 4.49%	44.78% ± 4.69%	26.60% ± 1.95%	59.73% ± 1.50%	58.53% ± 1.82%	56.85% ± 1.95%	56.17% ± 2.28%	72.49% ± 1.59%
		ResNet-50 + DeepSeek-R1-Distill-Qwen-1.5B	44.13% ± 0.97%	58.30% ± 1.10%	53.34% ± 0.54%	49.03% ± 1.35%	65.80% ± 1.22%	43.51% ± 0.13%	28.14% ± 1.01%	61.06% ± 0.48%	60.20% ± 0.55%	58.69% ± 0.64%	58.32% ± 0.68%	73.97% ± 0.51%
		ResNet-50 + DeepSeek-R1-Distill-Llama-7B	41.84% ± 1.56%	42.96% ± 4.06%	40.40% ± 3.93%	37.18% ± 3.12%	54.21% ± 3.32%	34.41% ± 3.48%	22.51% ± 4.78%	49.62% ± 9.71%	48.17% ± 10.27%	46.20% ± 10.58%	45.32% ± 11.11%	63.20% ± 9.90%
	Mobilenet V2	MobileNetV2 + Qwen2.5-1.5B	46.78% ± 2.74%	58.38% ± 2.76%	54.74% ± 2.77%	50.43% ± 2.96%	67.05% ± 2.62%	46.74% ± 3.21%	21.92% ± 2.08%	53.61% ± 4.56%	53.00% ± 4.77%	50.70% ± 4.92%	50.63% ± 5.09%	67.29% ± 4.33%
		MobileNetV2 + Qwen2.5-3B	50.90% ± 2.13%	62.55% ± 3.53%	58.87% ± 3.35%	54.25% ± 4.10%	70.34% ± 3.45%	50.69% ± 3.46%	23.19% ± 2.87%	56.46% ± 4.89%	56.13% ± 4.88%	53.60% ± 5.53%	53.83% ± 5.43%	69.79% ± 4.69%
		MobileNetV2 + Qwen2.5-7B	50.03% ± 5.51%	48.29% ± 5.98%	45.91% ± 5.90%	43.46% ± 5.74%	60.59% ± 5.58%	40.52% ± 5.81%	19.08% ± 1.79%	41.86% ± 2.41%	40.13% ± 2.66%	37.41% ± 3.17%	36.17% ± 3.40%	54.45% ± 3.36%
		MobileNetV2 + DeepSeek-R1-Distill-Qwen-1.5B	51.06% ± 5.13%	56.90% ± 3.40%	53.85% ± 3.95%	50.31% ± 3.49%	66.94% ± 3.09%	46.89% ± 4.47%	20.66% ± 4.03%	51.04% ± 7.71%	50.31% ± 7.74%	47.48% ± 8.68%	47.33% ± 8.58%	64.39% ± 7.98%
		MobileNetV2 + DeepSeek-R1-Distill-Llama-7B	47.82% ± 5.68%	51.81% ± 2.97%	49.82% ± 3.83%	46.50% ± 3.97%	63.48% ± 3.70%	44.50% ± 5.40%	21.25% ± 3.91%	50.08% ± 8.65%	49.14% ± 9.32%	46.45% ± 9.62%	46.10% ± 10.26%	63.43% ± 8.97%
